# Supplementary material for: Optimizing Efficient RNAi-Mediated Control of Hemipteran Pests (Psyllids, Leafhoppers, Whitefly): Modified Pyrimidines in dsRNA Triggers
Source: Plants (Basel). 2021 Aug 26;10(9):1782. doi: 10.3390/plants10091782 (PMC8472347; doi:10.3390/plants10091782)
Supplement: Supplementary file 1 [file plants-10-01782-s001.zip]

Archive with 10 entries (8 files):
- plants-1322767-supplementary/
- plants-1322767-supplementary/plants-1322767-Supplemental Files Hunter/
- plants-1322767-supplementary/plants-1322767-Supplemental Files Hunter/Supplemental TABLE_S1_HUNTER-  Primers.pdf
- plants-1322767-supplementary/plants-1322767-Supplemental Files Hunter/Supplemental TABLE_S2_HUNTER -Mean Number of Psyllid Eggs.pdf
- plants-1322767-supplementary/plants-1322767-Supplemental Files Hunter/Supplemental_FIGURE S1. HUNTER Global Distribution Maps- Vectors.pdf
- plants-1322767-supplementary/plants-1322767-Supplemental Files Hunter/Supplemental_FIGURE S2_HUNTER- Soluble Trehalase-1 dsRNA sequences for Diaphorina citri.pdf
- plants-1322767-supplementary/plants-1322767-Supplemental Files Hunter/Supplemental_FIGURE S3_HUNTER-Phylogeny Syntaxin Diaphorina citri to Hemiptera.pdf
- plants-1322767-supplementary/plants-1322767-Supplemental Files Hunter/Supplemental_FIGURE-S5 Modification Oligos and Propterties_HUNTER.pdf
- plants-1322767-supplementary/plants-1322767-Supplemental Files Hunter/Supplemental_FIGURE_S4_Phylogeny Cactin mRNA D_citri HUNTER.pdf
- plants-1322767-supplementary/plants-1322767-Supplemental Files Hunter/Supplemental_S7_HUNTER Gene Data-mining from De Novo Genomes.pdf
